# Supplementary material for: Highly Resolved Phylogenetic Relationships within Order Acipenseriformes According to Novel Nuclear Markers
Source: Genes (Basel). 2019 Jan 10;10(1):38. doi: 10.3390/genes10010038 (PMC6356338; doi:10.3390/genes10010038)
Supplement: Supplementary file 1 [file genes-10-00038-s001.zip]

Archive with 9 entries (6 files):
- Neuer Ordner mit Objekten/
- Neuer Ordner mit Objekten/Figure S2.tif
- __MACOSX/
- __MACOSX/Neuer Ordner mit Objekten/
- __MACOSX/Neuer Ordner mit Objekten/._Figure S2.tif
- Neuer Ordner mit Objekten/Figure S1.tif
- __MACOSX/Neuer Ordner mit Objekten/._Figure S1.tif
- Neuer Ordner mit Objekten/Supplementary Tables.xlsx
- __MACOSX/Neuer Ordner mit Objekten/._Supplementary Tables.xlsx
