# Supplementary material for: Highly Resolved Phylogenetic Relationships within Order Acipenseriformes According to Novel Nuclear Markers
Source: Genes (Basel). 2019 Jan 10;10(1):38. doi: 10.3390/genes10010038 (PMC6356338; doi:10.3390/genes10010038)
Supplement: Supplementary file 1 [file genes-10-00038-s001.zip › Neuer Ordner mit Objekten/Supplementary Tables.xlsx]

## Sheet: Table S1
Table S1. Transcriptome information of four sturgeons.
Species	Tissue	GB NO.	File size	Seq-platform
A. baerii	whole embryo	SRR2017715	3.7G (8.8G base)	Illumina
	whole embryo	SRR2017708	3.3G (8.0G base)	Illumina
	64 days fish	SRR1785969	3.1G (7.5G base)	Illumina
	11 day aged fry	SRR1785974	3.6G (8.6G base)	Illumina
	larva	SRR1785979	2.7G (6.5G base)	Illumina
	egg	SRR1785982	2.7G (6.4G base)	Illumina
A. schrenckii	Liver	SRR2912929	3.3G (5.3G base)	Illumina
	Liver	SRR2912926	3.4G (5.4G base)	Illumina
	Brain, heart, liver, spleen, muscle	SRR1131121	7.8G (11.8G base)	Illumina
A. sinensis	Ovary	SRR1106692	3.1G (7.1G base)	Illumina
	Testis	SRR1106689	4.1G (9.5G base)	Illumina
A. transmoustanus	kidney, lung, brain, spleen, heart, liver	SRR1693777	6.5G (9.1G base)	Illumina

## Sheet: Table S2
Table S2. Maximum (U) and minimum (L) constrains (Mya) and calibration information for nodes in Figure 1 in the molecular dating analysis.
Node	Constrains	Calibration information
C1	L and U 132-200	The polyodontid fossil from Hauterivian, Early Cretaceous (Grande et al., 2002); Origin of the Acipenseriformes (Grande and Bemis, 1991; Jin, 1995)
C2	L 74	The acipenserid fossil from Campanian, Late Cretaceous 1
Note: 1 Minima (L) are based on earliest occurrences in the fossil records (Benton, 1993).

## Sheet: Table S3
Table S3. Number of predicted protein sequences (N) according to detected unigenes.
Species	Blastx + perl		TransDecoder
	N50	N	N50	N
A. baerii	323	36490	191	14040
A. schrenckii	319	32470	177	12226
A. sinensis	224	37751	195	9530
A. transmontanus	216	36648	188	7485

## Sheet: Table S4
Table S4. Summary information of 30 NPC markers.
ID	Gene	Primer	Sequence (5'-3')	Assay	Product size (bp)≈	PCR success	Genomic location (Lepisosteus oculatus)	Locus description in Spotted gar genome
1	stx11a	Stx11a-F1	GARAGACCGAYTHRRYGAYCT	1st PCR		1	Chr. LG1: 28,783,827-28,784,684	syntaxin 11a
		Stx11a-R1	TKRCARCAAGGGAAACAGCMR
		Stx11a-F2	YAARMGGCTGGGYAAGCAGAACAM	2nd PCR	558
		Stx11a-R2	GTACYYCAYAGCTTTCTTRATCTG
2	cnr1	cnr1-F1	CCNGAYAAYACNGTNGCNCARAA	1st PCR		1	Chr. LG1: 52,889,942-52,891,390	cannabinoid receptor 1
		cnr1-R1	TTMACYTTNGTRTANARNCKCCA
		cnr1-F2	ATHYTNGAYATGGCNGGNTTYGA	2nd PCR	996
		cnr1-R2	ACNCCNGCNCKGAARAADATYTT
3	junbb	junbb-F1	GTCTACAAAAATGGAACAAMC	1st PCR		1	Chr. LG6: 16,108,972-16,109,955	JunB proto-oncogene, AP-1 transcription factor subunit b
		junbb-R1	CTAACGTGGGTCATRACTTTC
		junbb-F2	KGCKCTCCAAGACTACAARCTGMT	2nd PCR	741
		junbb-R2	GAMAGRCCSGCATTGTCCGATTTS
4	fam43a	fam43a-F1	AYAAATTCGAYCTGATYGARGAAG	1st PCR		0.875	Chr. LG14: 8,763,074-8,764,114	family with sequence similarity 43, member A
		fam43a-R1	TCYTGCKCTTTSACTTCCTCG
		fam43a-F2	CAGRGTYGGRAGCATGTTCAA	2nd PCR	759
		fam43a-R2	GAAGAYTCGCTCCCCGTGCTT
5	flrt3	flrt3-F1	ACWGAGCTKTCYYTGGTYCGCAA	1st PCR		1	Chr. LG16: 6,885,528-6,887,495	fibronectin leucine rich transmembrane 3
		flrt3-R1	CATGARTGAGAATKRTCTGAATC
		flrt3-F2	CCAGGAAAACCACATCAAYCG	2nd PCR	993
		flrt3-R2	GRTGGGAATATGGTRTGTATTACA
6	aplnra	aplnra-F1	TCYCTYATYCCWGTCCTDTAYAT	1st PCR		1	Chr. LG20: 13,977,604-13,978,683	apelin receptor a
		aplnra-R1	CACYTTDGTDGCCAGBGACTG
		aplnra-F2	MGACATHTACATMGGMAACCTGGC	2nd PCR	762
		aplnra-R2	CTGGCCRTGSAYDGCCTTCTT
7	LOC102693787	LOC102693787-F1	TGTTSGGRMTGATKGSCAATT	1st PCR		1	Chr. LG25: 4,064,040-4,064,993	zmp:0000001084
		LOC102693787-R1	MCACTTSASGAARCTCCACTT
		LOC102693787-F2	TATTYSTGTGCAYCCTGCCYTGCM	2nd PCR	633
		LOC102693787-R2	RGGRTCCAGRCAGCTGTTRCA
8	s1pr3	s1pr3-F1	CAYTAYAACTACRYAGGGAAGCTT	1st PCR		1	Chr. LG2: 48,869,293-48,870,426	sphingosine-1-phosphate receptor 3b
		s1pr3-R1	GCAYYCWTYACYRTTWTGTGAAGG
		s1pr3-F2	AAACCACARRTTCCACAACCG	2nd PCR	792
		s1pr3-R2	ATGGCWGCTGCTGGACTTGCT
9	gas1a	gas1a-F1	CTGCARSCAMMACSATGKCAAATT	1st PCR		1	Chr. LG2: 46,952,492-46,953,295	growth arrest-specific 1a
		gas1a-R1	AYAKAAGYAAMATGSATGCCA
		gas1a-F2	WCGGATGATATGCTGGCAAGC	2nd PCR	489
		gas1a-R2	TCGGACCCRAARCAAAGMSTT
10	nfil3-5	nfil3-5-F1	ATGGAARRYCTGMACTCKCMK	1st PCR		1	Chr. LG6: 17,036,778-17,038,412	nuclear factor, interleukin 3 regulated, member 5
		nfil3-5-R1	CRSYTCSGARSAGGARGAGGA
		nfil3-5-F2	CCTCAARYCCAARCCCARCAT	2nd PCR	462
		nfil3-5-R2	STCGTARKTCATRGGYTCAGG
11	puraa	puraa-F1	GGTCGACATCCAGAACAAGCG	1st PCR		1	Chr. LG6: 40,741,116-40,741,994	purine-rich element binding protein Aa
		puraa-R1	GMAGCTCSGATGCCCTTTTCT
		puraa-F2	TACCTGGACGTGAAGCAGAAY	2nd PCR	597
		puraa-R2	CTGGATCTTCTTCATYTCCTC
12	zbtb1	zbtb1-F1	GTCATCRGARGACCAKARCGA	1st PCR		1	Chr. LG7: 16,956,513-16,958,606	zinc finger and BTB domain containing 1
		zbtb1-R1	TTTWGAGTTATAGTGGMTYCT
		zbtb1-F2	ATTGAGCCAGARGAAAGYTCT	2nd PCR	948
		zbtb1-R2	CARATRTACAAATGYACRTCC
13	cysltr1	cysltr1-F1	AACASYMWSTGCCCRTCSATT	1st PCR		1	Chr. LG7: 44,789,211-44,790,272	cysteinyl leukotriene receptor 1
		cysltr1-R1	GCTSAYRGASGSCTTGCGGAA
		cysltr1-F2	TTTGCYCTCTWYGTSCTCATC	2nd PCR	738
		cysltr1-R2	CGGAGAAGAAGTAGAGCATGG
14	c1galt1c1	c1galt1c1-F1	ATGMTTTCRGARGGCRGMTCCTTC	1st PCR		1	Chr. LG7: 47,383,811-47,384,761	C1GALT1-specific chaperone 1
		c1galt1c1-R1	GTCATTGTCGGARYCMWCTGG
		c1galt1c1-F2	CRAGGAGGARCTSCTRAAGCT	2nd PCR	750
		c1galt1c1-R2	ARSGARTCGTGGAASGTGTGC
15	rep15	rep15-F1	ATGGGRCAGRYRMAGTCKCHG	1st PCR		1	Chr. LG8: 3,647,713-3,648,432	RAB15 effector protein
		rep15-R1	ACATTKCCCAVRTYCTTGAGA
		rep15-F2	CTGAARGAGTACYTSGGRTTC	2nd PCR	532
		rep15-R2	CAGMATCTCDCGKGTGGARAG
16	si:dkey-90m5.4	SI:DKEY-90M5.4-F1	TRCCTTGTSATYDTWGCMTKG	1st PCR		1	Chr. LG1: 43,663,885-43,664,898	si:dkey-90m5.4
		SI:DKEY-90M5.4-R1	CWACCTCCTKCTCWGTTAGGG
		SI:DKEY-90M5.4-F2	GTMTCKCTCTCYATTGARTTC	2nd PCR	708
		SI:DKEY-90M5.4-R2	GKTYAGCCAYTGCCAMAGGTA
17	rrs1	rrs1-F1	ATGGCRKCSTGCAGYRTKGAA	1st PCR		1	Chr. LG9: 6,676,610-6,677,638	RRS1 ribosome biogenesis regulator homolog
		rrs1-R1	TCGYTTYCCTTGCTTCATRCG
		rrs1-F2	ACGCAGCTGCTCATCAATGAG	2nd PCR	723
		rrs1-R2	TTTYCCHGARAAGTTACCCTT
18	sox21b	sox21b-F1	TCTAARCCSATGGATCAYGTM	1st PCR		1	Chr. LG17: 13,232,352-13,233,095	SRY (sex determining region Y)-box 21b
		sox21b-R1	WGCAGCYGCATARGCAGGRTA
		sox21b-F2	TTYATGGTGTGGTCGAGAGCY	2nd PCR	627
		sox21b-R2	TTCCWGGYARTAAGATGTAAG
19	kctd12	kctd12-F1	MGTGKMWTATCMAAYGGKGGMRAT	1st PCR		1	Chr. LG17: 15,994,031-15,994,906	potassium channel tetramerisation domain containing 12.1
		kctd12-R1	GTCYCTRCAGAAAACRTACTCTGT
		kctd12-F2	CTYAATGTTGGGGGRCAGGTA	2nd PCR	696
		kctd12-R2	KGTGGAGCTGCAAGCCACCAT
20	phospho2	phospho2-F1	CTKKTRGTGTTYGACTTYGAC	1st PCR		1	Chr. LG12: 17,079,745-17,080,467	phosphatase, orphan 2
		phospho2-R1	KGAAYTSAYYTCMTTGAGGAT
		phospho2-F2	AATAGTGACACTTGGGTSRTY	2nd PCR	540
		phospho2-R2	CGWRTABCCCTTTCKKGGCATG
21	si:dkeyp-92c9.2	si:dkeyp-92c9.2-F1	TCMAGRAAGGCYRGTTWCTAT	1st PCR		1	Chr. LG11: 16,594,606-16,595,535	si:dkeyp-92c9.2
		si:dkeyp-92c9.2-R1	YGRCTGWAGTCCTCGYGGCTG
		si:dkeyp-92c9.2-F2	ACCTGGAAAGSYTRGTSGCCTC	2nd PCR	624
		si:dkeyp-92c9.2-R2	CTTSGCRCTCATSGTGTYGAT
22	ENSLOCG00000017388	ENSLOCG00000017388-F1	GWYATGGCWGAGGCRAAYCCA	1st PCR		1	Chr. LG14: 6,786,109-6,786,831	ENSLOCG00000017388
		ENSLOCG00000017388-R1	WGGTYTRTAYTTMARCCAGCA
		ENSLOCG00000017388-F2	TGYTACAATTATTTCGACCTG	2nd PCR	543
		ENSLOCG00000017388-R2	CCACGTGACRACCACWGAAAA
23	june	june-F1	ACGGGTAARATGGAAACCCCTTT	1st PCR		1	Chr. LG2: 7,962,590-7,963,639	JunE proto-oncogene, AP-1 transcription factor subunit
		june-R1	GCAGCTGGYACTYTCCCCAST
		june-F2	AGYAAGAAAAAYATGGCTGCRCAG	2nd PCR	795
		june-R2	RGCWGTGGAGGCCAGGTCYGARTT
24	ENSLOCG00000018097	ENSLOCG00000018097-F1	RACAMRSAGGCSSTCTGCTCK	1st PCR		0.9375	Chr. LG13: 5,087,604-5,089,661	ENSLOCG00000018097
		ENSLOCG00000018097-R1	TRAGTTACTSTTATCAGCAAT
		ENSLOCG00000018097-F2	ATCTGCMGGGACTGYCGCATG	2nd PCR	642
		ENSLOCG00000018097-R2	RTCWTCKGTKTCAAAYGARCG
25	102685713	102685713-F1	TACCGYTTCCCSGAYTRCAGCTTC	1st PCR		1	Chr. LG2: 58,230,039-58,231,121	102685713
		102685713-R1	AGMRAAMSMRGAKATGATCCC
		102685713-F2	TTCCTGGCCSTGTTCGTSTTC	2nd PCR	711
		102685713-R2	CACBCCGTARGTKGAGMRCAG
26	znf503	znf503-F1	CTWGATGCCAAGAAAAGTCCA	1st PCR		1	Chr. LG5: 5,881,625-5,883,879	zinc finger protein 503
		znf503-R1	TGTGTGGGTYCGCARGTGGTT
		znf503-F2	AATGGATCTAGYGACAAAGAK	2nd PCR	879
		znf503-R2	ACAAGGTCCRTTGGCCGACAC
27	fbxo30a	fbxo30a-F1	CAGCAYKTRCACTGCATGAAC	1st PCR		1	Chr. LG1: 25,229,203-25,235,094	F-box protein 30a
		fbxo30a-R1	AATCCATTTCMTCYTGTTCCA
		fbxo30a-F2	TCTTGTGACCTAATTGGTTGT	2nd PCR	672
		fbxo30a-R2	ATGATCCAYTCCACCAACTGC
28	foxo1	foxo1-F1	GCYCAYCARRSTGGGCAGGAT	1st PCR		1	Chr. LG3: 15,428,373-15,488,734	forkhead box O1 b
		foxo1-R1	CCAGCTGTGGGTSGTWGTCTT
		foxo1-F2	AACTCCCACAGCAAYGAYGAC	2nd PCR	927
		foxo1-R2	GTCCATCARSGTGTCRTGGAG
29	cebpa	cebpa-F1	CKGCTACAAAGAGMVTCCWGC	1st PCR		0.9375	Chr. LG23: 2,381,576-2,382,481	CCAAT/enhancer binding protein (C/EBP), alpha
		cebpa-R1	CGCACAGTTBCCCATRRCYTTGRC
		cebpa-F2	AGYGCCTACATYGACCCYGCR	2nd PCR	552
		cebpa-R2	ACRTTSCKYATCTTCGCCTTGTCC
30	egr1	egr1-F1	ACGCCYCTSTCCACCATCAAG	1st PCR		1	Chr. LG6: 22,284,400-22,286,509	early growth response 1
		egr1-R1	GCAGATYTCRATYGTCCKTGG
		egr1-F2	TCCCAGCTGATCAAGCCCAGC	2nd PCR	558
		egr1-R2	MGTGGCSACMGGKGAGCTGTA

## Sheet: Table S5
Table S5. List of all GenBank accession numbers.
	stx11a	cnr1	junbb	fam43a	flrt3	aplnra	LOC102693787	s1pr3	gas1a	nfil3-5	puraa	zbtb1	cysltr1	c1galt1c1	rep15	si:dkey-90m5.4	rrs1	sox21b	kctd12	phospho2	si:dkeyp-92c9.2	ENSLOCG00000017388	june	ENSLOCG00000018097	102685713	znf503	fbxo30a	foxo1	cebpa	egr1
Acipenser baerii	MH522337	MH522019	MH522161	MH522083	MH522113	MH521972	MH522193	MH522289	MH522145	MH522209	MH522241	MH522353	MH522035	MH521988	MH522257	MH522305	MH522273	MH552932	MH552963	MH522225	MH522321	MH522067	MH522177	MH552948	MH521956	MH522369	MH522097	MH522129	MH522004	MH522051
Acipenser dabryanus	MH522338	MH522020	MH522162	MH522084	MH522114	MH521973	MH522194	MH522290	MH522146	MH522210	MH522242	MH522354	MH522036	MH521989	MH522258	MH522306	MH522274	MH552933	MH552964	MH522226	MH522322	MH522068	MH522178	MH552949	MH521957	MH522370	MH522098	MH522130	MH522005	MH522052
Acipenser fulvescens	MH522339	MH522021	MH522163	MH522085	MH522115	MH521974	MH522195	MH522291	MH522147	MH522211	MH522243	MH522355	MH522037	MH521990	MH522259	MH522307	MH522275	MH552934	MH552965	MH522227	MH522323	MH522069	MH522179	MH552950	MH521958	MH522371	MH522099	MH522131	MH522006	MH522053
Acipenser gueldenstaedtii	MH522340	MH522022	MH522164	MH522086	MH522116	MH521975	MH522196	MH522292	MH522148	MH522212	MH522244	MH522356	MH522038	MH521991	MH522260	MH522308	MH522276	MH552935	MH552966	MH522228	MH522324	MH522070	MH522180	MH552951	MH521959	MH522372	MH522100	MH522132	MH522007	MH522054
Acipenser oxyrinchus	MH522341	MH522023	MH522165	MH522087	MH522117	MH521976	MH522197	MH522293	MH522149	MH522213	MH522245	MH522357	MH522039	MH521992	MH522261	MH522309	MH522277	MH552936	MH552967	MH522229	MH522325	MH522071	MH522181	MH552952	MH521960	MH522373	MH522101	MH522133	MH522008	MH522055
Acipenser persicus	MH522342	MH522024	MH522166	MH522088	MH522118	MH521977	MH522198	MH522294	MH522150	MH522214	MH522246	MH522358	MH522040	MH521993	MH522262	MH522310	MH522278	MH552937	MH552968	MH522230	MH522326	MH522072	MH522182	MH552953	MH521961	MH522374	MH522102	MH522134	MH522009	MH522056
Acipenser ruthenus	MH522343	MH522025	MH522167	MH522089	MH522119	MH521978	MH522199	MH522295	MH522151	MH522215	MH522247	MH522359	MH522041	MH521994	MH522263	MH522311	MH522279	MH552938	MH552969	MH522231	MH522327	MH522073	MH522183	MH552954	MH521962	MH522375	MH522103	MH522135	MH522010	MH522057
Acipenser schrenckii	MH522344	MH522026	MH522168	MH522090	MH522120	MH521979	MH522200	MH522296	MH522152	MH522216	MH522248	MH522360	MH522042	MH521995	MH522264	MH522312	MH522280	MH552939	MH552970	MH522232	MH522328	MH522074	MH522184	MH552955	MH521963	MH522376	MH522104	MH522136	MH522011	MH522058
Acipenser sinensis	MH522345	MH522027	MH522169	MH522091	MH522121	MH521980	MH522201	MH522297	MH522153	MH522217	MH522249	MH522361	MH522043	MH521996	MH522265	MH522313	MH522281	MH552940	MH552971	MH522233	MH522329	MH522075	MH522185	MH552956	MH521964	MH522377	MH522105	MH522137	MH522012	MH522059
Acipenser stellatus	MH522346	MH522028	MH522170	MH522092	MH522122	MH521981	MH522202	MH522298	MH522154	MH522218	MH522250	MH522362	MH522044	MH521997	MH522266	MH522314	MH522282	MH552941	MH552972	MH522234	MH522330	MH522076	MH522186	MH552957	MH521965	MH522378	MH522106	MH522138	MH522013	MH522060
Acipenser sturio	MH522347	MH522029	MH522171	MH522093	MH522123	MH521982	MH522203	MH522299	MH522155	MH522219	MH522251	MH522363	MH522045	MH521998	MH522267	MH522315	MH522283	MH552942	MH552973	MH522235	MH522331	MH522077	MH522187	MH552958	MH521966	MH522379	MH522107	MH522139	MH522014	MH522061
Acipenser transmontanus	MH522348	MH522030	MH522172	MH522094	MH522124	MH521983	MH522204	MH522300	MH522156	MH522220	MH522252	MH522364	MH522046	MH521999	MH522268	MH522316	MH522284	MH552943	MH552974	MH522236	MH522332	MH522078	MH522188	MH552959	MH521967	MH522380	MH522108	MH522140	MH522015	MH522062
Huso dauricus	MH522349	MH522031	MH522173		MH522125	MH521984	MH522205	MH522301	MH522157	MH522221	MH522253	MH522365	MH522047	MH522000	MH522269	MH522317	MH522285	MH552944	MH552975	MH522237	MH522333	MH522079	MH522189	MH552960	MH521968	MH522381	MH522109	MH522141	MH522016	MH522063
Huso huso	MH522350	MH522032	MH522174	MH522095	MH522126	MH521985	MH522206	MH522302	MH522158	MH522222	MH522254	MH522366	MH522048	MH522001	MH522270	MH522318	MH522286	MH552945	MH552976	MH522238	MH522334	MH522080	MH522190	MH552961	MH521969	MH522382	MH522110	MH522142	MH522017	MH522064
Pseudoscaphirhynchus kaufmanni	MH522351	MH522033	MH522175		MH522127	MH521986	MH522207	MH522303	MH522159	MH522223	MH522255	MH522367	MH522049	MH522002	MH522271	MH522319	MH522287	MH552946	MH552977	MH522239	MH522335	MH522081	MH522191		MH521970	MH522383	MH522111	MH522143		MH522065
Polyodon spathula	MH522352	MH522034	MH522176	MH522096	MH522128	MH521987	MH522208	MH522304	MH522160	MH522224	MH522256	MH522368	MH522050	MH522003	MH522272	MH522320	MH522288	MH552947	MH552978	MH522240	MH522336	MH522082	MH522192	MH552962	MH521971	MH522384	MH522112	MH522144	MH522018	MH522066

## Sheet: Table S6
Table S6. Summary information of 30 NPC markers in 16 species of Acipenseriformes.
				Mean base frequencies (%)				Overall mean	Substitution saturation 4
Locus	Taxa amplified	Var.sites 1 (%)	PI sites 2 (%)	T	C	A	G	P distance 3	Iss	Iss.csy	Iss.casy
stx11a	16 (100%)	60 (11%)	40 (7%)	18.8	24.1	26.7	30.4	0.033	0.0414	0.7307	0.5202
cnr1	16 (100%)	56 (6%)	21 (2%)	27.4	25.1	22.9	24.5	0.013	0.0155	0.7711	0.573
junbb	16 (100%)	106 (14%)	47 (6%)	15.9	35.1	23.4	25.6	0.033	0.0629	0.7528	0.5455
fam43a	14 (87.5%)	71 (9%)	63 (8%)	17.7	26	28.1	28.1	0.028	0.0281	0.7479	0.5728
flrt3	16 (100%)	64 (6%)	31 (3%)	24.7	23.5	30.6	21.2	0.016	0.0193	0.7709	0.5727
aplnra	16 (100%)	47 (6%)	20 (3%)	24	35.9	16.3	23.8	0.014	0.0189	0.747	0.5515
LOC102693787	16 (100%)	63 (10%)	17 (3%)	27.4	29.9	22.8	20	0.019	0.0246	0.7346	0.5458
s1pr3	16 (100%)	62 (8%)	33 (4%)	31.1	22.4	24.1	22.4	0.018	0.0272	0.7498	0.565
gas1a	16 (100%)	42 (9%)	23 (5%)	21.2	24.5	25.6	28.8	0.02	0.026	0.7141	0.5259
nfil3-5	16 (100%)	54 (12%)	20 (4%)	15.7	33.7	21.9	28.7	0.027	0.0388	0.7138	0.5046
puraa	16 (100%)	26 (4%)	9 (2%)	18.3	28.1	23.6	30.1	0.009	0.0144	0.7317	0.5533
zbtb1	16 (100%)	60 (6%)	23 (2%)	22.4	21	29.4	27.1	0.012	0.0174	0.7682	0.5684
cysltr1	16 (100%)	46 (6%)	13 (2%)	26.3	28.3	22.9	22.5	0.011	0.0158	0.7452	0.5588
c1galt1c1	16 (100%)	61 (8%)	17 (2%)	20.3	27.4	24	28.3	0.015	0.0213	0.7463	0.5602
rep15	16 (100%)	47 (9%)	16 (3%)	25.9	17.7	30.6	25.8	0.018	0.024	0.7209	0.532
si:dkey-90m5.4	16 (100%)	87 (12%)	30 (4%)	22.1	32.6	23.2	22.1	0.024	0.0303	0.7497	0.5413
rrs1	16 (100%)	65 (9%)	31 (4%)	15.1	22.6	34.2	28.1	0.024	0.029	0.7511	0.5432
sox21b	16 (100%)	66 (11%)	30 (5%)	20.5	28	27.1	24.4	0.025	0.0326	0.7406	0.5303
kctd12	16 (100%)	61 (9%)	30 (4%)	22.3	24	26.7	27	0.023	0.0281	0.7484	0.5397
phospho2	16 (100%)	48 (9%)	21 (6%)	28.1	19.4	29.6	22.9	0.022	0.026	0.7277	0.5175
si:dkeyp-92c9.2	16 (100%)	85 (14%)	36 (6%)	20	32.3	21.7	26	0.031	0.0434	0.7335	0.5446
ENSLOCG00000017388	16 (100%)	67 (12%)	27 (6%)	21.6	34.1	21	23.2	0.029	0.051	0.7282	0.518
june	16 (100%)	44 (6%)	18 (2%)	22.1	28.7	25.9	23.3	0.013	0.0176	0.7497	0.5553
ENSLOCG00000018097	15 (93.75%)	104 (16%)	36 (6%)	22.8	22.1	32	23	0.037	0.0666	0.735	0.5364
102685713	16 (100%)	77 (11%)	62 (9%)	25.6	35.8	14.2	24.5	0.04	0.0547	0.7423	0.5453
znf503	16 (100%)	61 (7%)	20 (2%)	24.1	28.7	25	22.2	0.014	0.0217	0.7638	0.5614
fbxo30a	16 (100%)	64 (10%)	42 (16%)	26.7	17.4	31	24.9	0.028	0.0449	0.7459	0.5365
foxo1	16 (100%)	49 (5%)	28 (3%)	19	35.3	23.1	22.6	0.012	0.016	0.7669	0.5663
cebpa	15 (93.75%)	64 (12%)	31 (6%)	16.8	30.1	28.6	24.6	0.023	0.0685	0.7241	0.5349
egr1	16 (100%)	44 (8%)	15 (3%)	16.8	39.4	23.9	19.9	0.016	0.021	0.7307	0.5202
Concatenated		1851 (9%)	850 (4%)	22.3	27.7	25.3	24.7	0.02	0.0527	0.8533	0.6788
Note: 1 Var.sites = Variable sites. 2 PI sites = parsimony informative sites. 3 P distance calculate by using MEGA7. 4 Substitution saturation were calculated by using DAMBE.

## Sheet: Table S7
Table S7. Saturation test performed by using DAMBE.
Name	Iss	Iss.cSym 1	P	Iss.cAsym 1	P
30NPC_codon1	0.0446	0.84	0	0.681	0
30NPC_codon2	0.0404	0.84	0	0.681	0
30NPC_codon1+2	0.0422	0.8529	0	0.6746	0
30NPC_codon3	0.0769	0.84	0	0.681	0
30NPC_codon1+2+3	0.0527	0.8533	0	0.6788	0
Note: 1 Iss.c_Sym indicates the Iss.c value assuming a symmetrical topology; Iss.c_Asym indicates Iss.c value assuming an asmmetrical topology

## Sheet: Table S8
Table S8. Detailed results of Bayesian molecular dating using MCMCTREE, and a comparison among shared nodes in previous study.
Node	30NPC MCMCTREE (independent rates)	Peng et al. (2007) Cytochrome b data
	Mean (95% CI)	Mean (95% CI)
C1	204.1 (180.3, 233.6)	184.4 (150.0, 199.5)
C2	144.9 (129.9, 175.3)	171.6 (132.9, 195.9)
N1	68.3 (52.2, 82.1)	57.9 (23.4, 112.2)
N2	117.6 (98.9, 144.8)	121.3 (76.7, 166.2)
N3	89.7 (71.2, 113.3)	96.2 (55.5, 141.6)
N4	63.1 (46.9, 83.6)	48.0 (17.5, 90.6)
N5	46.1 (31.8, 64.4)	45.8 (18.6, 84.7)
N6	44.7 (31.4, 61.8)	10.5 (0.7, 31.1)
N7	103.3 (85.3, 128.0)
N8	89.3 (71.9, 112.3)	52.7 (24.5, 91.5)
N9	77.8 (61.9, 98.9)	5.3 (0.2, 18.0)
N10	66.5 (52.5, 85.4)	10.8 (1.7, 29.1)
N11	56.8 (44.2, 73.8)
N12	41.2 (29.8, 56.1)
N13	48.6 (36.8, 64.1)	59.7 (29.4, 99.8)
Nodes are corresponding to the Figure 3. Unit: one million years.
